# Supplementary material for: Combined MITOchondrial-NUCLEAR (MITO-NUCLEAR) Analysis for Mitochondrial Diseases Diagnosis: Validation and Implementation of a One-Step NGS Method
Source: Genes (Basel). 2023 May 15;14(5):1087. doi: 10.3390/genes14051087 (PMC10217848; doi:10.3390/genes14051087)
Supplement: Supplementary file 1 [file genes-14-01087-s001.zip]

Archive with 4 entries (4 files):
- genes-2325390-supplementary-Figure S1.jpg
- Legends at Supplementary files.pdf
- Supplementary Table S1_S1.xlsx
- Supplementary Table S2_ S2.xlsx
